# Supplementary material for: Probing Bacterial Interactions with the Schistosoma mansoni-Killing Toxin Biomphalysin via Atomic Force Microscopy and Single Molecule Force Spectroscopy
Source: Toxins (Basel). 2025 May 27;17(6):269. doi: 10.3390/toxins17060269 (PMC12197742; doi:10.3390/toxins17060269)
Supplement: Supplementary file 1 [file toxins-17-00269-s001.zip]

Archive with 1 entries (1 files):
- toxins-3619940-supplementary.pdf
